# Supplementary material for: Deciphering tumour tissue organization by 3D electron microscopy and machine learning
Source: Commun Biol. 2021 Dec 13;4:1390. doi: 10.1038/s42003-021-02919-z (PMC8668903; doi:10.1038/s42003-021-02919-z)
Supplement: Supplementary file 9 — Supplementary Data 1 [file 42003_2021_2919_MOESM9_ESM.xlsx]

## Sheet: Red cell size
Red cell size
70.5499
70.871
99.3708
51.7367
60.0264
43.6446
67.3787
49.1638
51.2993
71.1958
45.9374
	Cells alignement in a plane		Nuclei alignement in a plane
Angle [degree]	Occurence [#]	Cumulated occurrence [%]	Occurence [#]	Cumulated occurrence [%]
[0,5[	10	21	11	23
[5,10[	9	40	10	45
[10,15[	11	64	12	70
[15,20[	6	77	2	74
[20,25[	1	79	4	83
[25,30[	6	91	1	85
[30,35[	0	91	3	91
[35,40[	3	98	3	98
[40,45[	1	100	0	98
[45,50[	0	100	1	100
[50,55[	0	100	0	100
[55,60[	0	100	0	100
[60,65[	0	100	0	100
[65,70[	0	100	0	100
[70,75[	0	100	0	100
[75,80[	0	100	0	100
[80,85[	0	100	0	100
[85,90[	0	100	0	100
Cell Volume	Nucleus Volume	Cytoplasm Volume	Mitochondrion Volume	Nucleus/Cell ratio	Cytoplasm/Cell ratio	Mitochondrion/cell ratio
1255.14	417.704	839.026	64.4843	0.332795	0.668473	0.0513762
974.569	264.002	712.586	101.315	0.270891	0.73118	0.103959
767.056	281.649	486.962	36.3071	0.367181	0.634846	0.047333
1535.3	344.67	1192.6	171.077	0.224497	0.776783	0.111429
706.844	264.827	443.011	44.3239	0.374662	0.626745	0.0627068
730.282	274.184	456.098	46.8418	0.375449	0.624551	0.064142
1153.26	325.296	827.96	76.095	0.282067	0.717933	0.0659827
913.016	283.799	629.217	53.5018	0.310837	0.689163	0.0585989
987.228	313.547	673.68	65.0988	0.317604	0.682396	0.065941
670.173	219.474	452.198	73.7089	0.327489	0.674748	0.109985
997.054	281.635	715.419	74.3418	0.282467	0.717533	0.0745615
802.904	190.009	614.452	83.6957	0.236652	0.765287	0.104241
763.885	244.902	519.008	40.2862	0.320601	0.679433	0.0527385
1606.45	374.151	1233.41	175.174	0.232905	0.767785	0.109044
845.814	265.799	580.014	54.9223	0.314253	0.685747	0.0649343
1646.56	352.035	1294.52	136.762	0.213801	0.786199	0.0830593
1253.39	329.723	923.665	79.1802	0.263066	0.736934	0.0631729
1466.15	393.558	1072.59	116.33	0.26843	0.73157	0.0793438
1389.11	316.482	1072.63	145.566	0.227831	0.772169	0.104791
1044.63	271.152	773.483	89.3653	0.259566	0.740434	0.085547
1221.41	292.545	928.862	105.227	0.239515	0.760485	0.0861519
Distance Cell-vessel	Cell Volume	Distance Nuclei-vessel	Nucleus Volume	Distance Cytoplasm-vessel	Cytoplasm Volume
16.6854	1255.14	15.4294	417.704	17.3206	839.026
8.31917	974.569	6.82327	264.002	8.9332	712.586
25.3348	767.056	25.3292	281.649	25.3086	486.962
9.79826	1535.3	8.95398	344.67	10.0316	1192.6
19.1214	706.844	19.1123	264.827	19.1105	443.011
26.3731	730.282	27.5981	274.184	25.7408	456.098
20.7804	1153.26	20.98	325.296	20.7016	827.96
43.1078	913.016	41.6857	283.799	43.8142	629.217
25.7362	987.228	25.6836	313.547	25.7585	673.68
14.7947	670.173	14.3729	219.474	15.11	452.198
19.7413	997.054	20.6693	281.635	19.3975	715.419
18.1483	802.904	19.0109	190.009	17.8941	614.452
31.9502	763.885	32.7527	244.902	31.5225	519.008
12.3958	1606.45	14.2221	374.151	11.7879	1233.41
32.4817	845.814	33.8797	265.799	31.8566	580.014
7.0305	1646.56	6.91926	352.035	7.09793	1294.52
10.5684	1253.39	12.1807	329.723	9.9845	923.665
6.49346	1466.15	7.80635	393.558	6.026	1072.59
11.1653	1389.11	11.55	316.482	11.0929	1072.63
8.72768	1044.63	8.94709	271.152	8.71336	773.483
12.7643	1221.41	12.2294	292.545	12.9754	928.862
Distance Mitochondria-vessel	Mitocondrion Volume	Distance Ratio-vessel	Nucleocytoplasmic ratio
16.6066	64.4843	16.6854	0.497843
9.11963	101.315	8.31917	0.370484
25.2524	36.3071	25.3348	0.578379
10.4854	171.077	9.79826	0.289008
18.9272	44.3239	19.1214	0.59779
25.3208	46.8418	26.3731	0.601151
20.394	76.095	20.7804	0.392888
43.261	53.5018	43.1078	0.451035
25.6877	65.0988	25.7362	0.465425
15.5932	73.7089	14.7947	0.48535
19.0905	74.3418	19.7413	0.393665
18.1824	83.6957	18.1483	0.309233
31.6051	40.2862	31.9502	0.471866
11.834	175.174	12.3958	0.303346
31.501	54.9223	32.4817	0.458263
7.83811	136.762	7.0305	0.271942
10.6154	79.1802	10.5684	0.356973
6.54277	116.33	6.49346	0.366923
11.6905	145.566	11.1653	0.295054
8.9298	89.3653	8.72768	0.35056
14.1756	105.227	12.7643	0.31495
